# Supplementary material for: Ingestional Toxicity of Radiation-Dependent Metabolites of the Host Plant for the Pale Grass Blue Butterfly: A Mechanism of Field Effects of Radioactive Pollution in Fukushima
Source: Life (Basel). 2022 Apr 20;12(5):615. doi: 10.3390/life12050615 (PMC9146399; doi:10.3390/life12050615)
Supplement: Supplementary file 1 [file life-12-00615-s001.zip]

Archive with 1 entries (1 files):
- Table S1. Toxicological Output Data.xlsx
