# Supplementary material for: Ingestional Toxicity of Radiation-Dependent Metabolites of the Host Plant for the Pale Grass Blue Butterfly: A Mechanism of Field Effects of Radioactive Pollution in Fukushima
Source: Life (Basel). 2022 Apr 20;12(5):615. doi: 10.3390/life12050615 (PMC9146399; doi:10.3390/life12050615)
Supplement: Supplementary file 1 [file life-12-00615-s001.zip › Table S1. Toxicological Output Data.xlsx]

## Sheet: Lauric acid, Dev
Lauric acid, Developmental periods [day]
Sibling No. 1
①10/19-10/23/2021 Egg collection	Leaf	0 mg/g	0.01 mg/g	0.1 mg/g	1 mg/g
Number of starting individuals	25	25	25	25	25
Number of pupae	23	24	0	21	23
Number of eclosion	23	24	0	12	19
Number of normal adults	23	20	0	3	12
Egg-larval days・Pupal days	Leaf	24・7	25・6	24・7	23・7	25・6	26・7	25・7	24・7	24・7	25・8
		23・7	25・7	25・6	25・6	26・7	25・7	26・8	22・7	25・7	23・7
		26・7	23・7	26・8
	0 mg/g	24・8	29・9	29・8	28・9	28・9	28・9	26・9	28・7	26・8	29・7
		28・8	27・7	28・7	28・7	27・8	28・8	27・8	28・8	26・8	27・7
		25・7	26・7	26・8	26・8
	0.01 mg/g	Infected
	0.1 mg/g	27・9	24・8	22・9	27・8	27・8	25・8	25・9	24・7	24・8	27・9
		29・8	25・8
	1 mg/g	29・7	28・7	28・8	27・9	24・10	29・7	28・8	27・7	24・9	25・8
		25・9	27・7	26・7	24・9	23・6	23・9	29・8	28・9	30・8
Sibling No. 2
②10/23-10/27/2021 Egg collection	Leaf	0 mg/g	0.01 mg/g	0.1 mg/g	1 mg/g
Number of starting individuals	20	20	20	20	20
Number of pupae	17	16	16	19	9
Number of eclosion	15	9	8	11	4
Number of normal adults	14	6	1	2	1
Egg-larval days・Pupal days	Leaf	24・7	24・7	24・7	26・8	25・8	25・8	24・10	26・7	25・6	26・7
		24・8	26・7	25・9	26・8	26・7
	0 mg/g	21・12	25・10	27・9	28・10	21・12	24・10	27・10	18・10	19・10
	0.01 mg/g	25・11	28・11	22・12	26・8	26・8	23・11	26・10	26・10
	0.1 mg/g	23・8	24・9	27・11	25・12	22・12	33・11	27・10	25・9	25・9	25・10
		23・9
	1 mg/g	24・9	22・12	25・11	23・10
Sibling No. 3
③10/27-10/31/2021 Egg collection	Leaf	0 mg/g	0.01 mg/g	0.1 mg/g	1 mg/g
Number of starting individuals	15	15	15	15	15
Number of pupae	11	14	13	14	14
Number of eclosion	11	11	12	14	12
Number of normal adults	8	6	9	11	10
Egg-larval days・Pupal days	Leaf	26・7	26・8	26・7	24・10	22・8	24・8	25・8	25・8	22・8	23・6
		23・6
	0 mg/g	25・9	24・9	21・8	24・10	22・8	30・9	25・10	23・8	24・10	24・9
		29・9
	0.01 mg/g	27・9	29・9	31・9	31・9	30・9	29・10	24・9	26・10	26・10	29・9
		29・9	31・8
	0.1mg/g	27・9	29・9	27・9	27・9	29・8	27・9	28・8	30・8	28・10	26・10
		28・10	30・8	31・8	30・9
	1 mg/g	26・9	30・8	28・8	29・9	29・8	31・10	30・8	26・9	27・8	30・9
		28・10	30・9
Sibling No. 4
⑥11/8-11/12/2021 Egg collection	Leaf	0 mg/g	0.01 mg/g	0.1 mg/g	1 mg/g
Number of starting individuals	15	15	15	15	15
Number of pupae	15	12	12	14	6
Number of eclosion	15	12	10	13	2
Number of normal adults	14	9	9	11	1
Egg-larval days・Pupal days	Leaf	26・7	23・7	25・8	23・8	30・9	23・8	24・8	23・8	25・8	27・7
		22・7	23・8	24・7	26・7	25・7
	0 mg/g	26・9	25・10	25・8	21・10	25・8	23・10	27・9	25・9	24・8	26・8
		25・9	25・9
	0.01 mg/g	23・9	26・8	26・8	26・7	22・8	26・8	25・8	26・9	26・10	27・8
	0.1 mg/g	25・8	25・8	25・8	26・8	28・9	28・9	28・9	25・9	26・9	27・9
		29・8	29・8	30・10
	1 mg/g	26・8	25・9

## Sheet: Lauric acid, Forewing
Lauric acid, Forewing size [mm]
Sibling No.1
①Leaf	Male	12.336	12.618	12.267	12.279	13.731	13.052	13.416	12.136	12.584	12.793
Total 23 individuals	Wrinkled 0	11.869	12.474	13.287	12.496	12.809	12.839
	Female	12.402	13.949	12.985	13.813	13.45	13.899	13.449
	Wrinkled 0
0 mg/g	Male	11.852	11.575	11.101	11.359	11.209	11.659	12.108
Total 24 individuals	Wrinkled 2
	Female	11.699	13.625	11.549	12.583	12.824	13.386	11.822	11.954	11.641	12.487
	Wrinkled 2	13.257	12.328	12.429
0.01 mg/g	Infected
Total 0 individual
0.1 mg/g	Male	10.908	11.196
Total 12 idividuals	Wrinkled 7
	Female	12.011
	Wrinkled 2
1 mg/g	Male	11.973	12.052	11.639	11.898	11.754	10.153
Total 19 individuals	Wrinkled 5
	Female	12.156	11.347	12.891	12.197	12.257
	Wrinkled 3
Sibling No. 2
②Leaf	Male	11.963	13.252	12.639	12.708	12.819	12.236	11.965	12.227	12.271
Total 15 individuals	Wrinkled 0
	Female	12.712	13.651	12.883	13.827	13.146
	Wrinkled 1
0 mg/g	Male	10.265	11.18	10.68	10.084	10.182
Total 9 individuals	Wrinkled 3
	Female	11.306
	Wrinkled 0
0.01 mg/g	Male
Total 8 individuals	Wrinkled 1
	Female	11.142
	Wrinkled 3
	Sex unknown
	Wrinkled 3
0.1 mg/g	Male
Total 11 individuals	Wrinkled 6
	Female	11.176	10.521
	Wrinkled 2
	Sex unknown
	Wrinkled 1
1 mg/g	Female	11.399
Total 4 individuals	Wrinkled 1
	Sex unknown
	Wrinkled 2
Sibling No. 3
③Leaf	Male	12.596	12.004	12.875	12.804	11.972
Total 11 individuals	Wrinkled 2
	Female	13.154	12.02	13.207
	Wrinkled 1
0 mg/g	Male	11.396	10.151
Total 11 individuals	Wrinkled 3
	Female	11.311	11.462	12.175	10.335
	Wrinked 1
	Sex unkonwn
	Wrinkled 1
0.01 mg/g	Male	11.353
Total 12 individuals	Wrinkled 3
	Female	11.712	12.132	11.84	11.491	11.792	11.924	11.782	11.582
	Wrinkled 0
0.1 mg/g	Male	10.484	10.979	11.212	11.166	11.092
Total 14 individuals	Wrinkled 1
	Female	10.622	11.722	11.854	11.618	12.628	11.033
	Wrinkled 2
1 mg/g	Male	10.336	11.432	10.093	10.978	11.46
Total 12 individuals	Wrinkled 0
	Female	10.938	11.296	11.631	11.484	12.475
	Wrinkled 1
	Sex unkonwn
	Wrinkled 1
Sibling No. 4
⑥Leaf	Male	12.17	11.783	11.888	11.85	12.281	12.388	12.089	12.21
Total 15 individuals	Wrinkled 1
	Female	13.166	13.322	12.677	13.275	12.869	13.056
	Wrinkled 0
0 mg/g	Male	11.043	10.977
Total 12 individuals	Wrinkled 1
	Female	11.514	11.838	11.373	12.471	12.249	12.559	11.856
	Wrinkled 1
	Sex unkonwn
	Wrinkled 1
0.01 mg/g	Male	10.669	10.967	11.047	10.641	11.893	10.477	10.827
	Wrinkled 1
	Female	12.149	12.009
	Wrinkled 0
0.1 mg/g	Male	11.037	11.517	10.846
Total 13 individuals	Wrinkled 1
	Female	11.784	12.262	11.552	11.829	11.138	12.002	12.099	11.731
	Wrinkeld 1
1 mg/g	Female	11.18
Total 2 individuals	Wrinkled 1

## Sheet: Alfuzosin, Dev
Alfuzosin, Developmental periods [day]
Sibling No. 1
②5/2-5/6/2021 Egg collection
Egg-larval days・Pupal days	Leaf	26・7	23・8	24・8	23・7	23・8	24・7	23・8	28・10	26・9	25・8
		25・8	23・7	26・8	23・8	24・7	23・7	26・6	26・8	24・8	23・7
		25・8	24・8	24・7	25・8	25・8	26・8	26・8	24・8	23・8	24・8
		23・8	23・8	23・8	26・7	25・8	23・8	24・7	26・8	26・8	26・8
		26・7	24・8	23・8	26・8	26・8	26・8	23・7	25・8
	0 mg/g	34・7	28・8	26・10	33・8	28・8	28・7	30・8	30・8	31・7	26・9
		30・8	31・8	28・8	25・8
	0.01 mg/g	30・8	27・8	24・8	26・8	27・8	30・9	29・8	28・8	25・8
	0.1 mg/g	23・8	30・8	27・8	30・8	31・7	25・9	23・7	28・8	27・8	26・8
		25・8	24・8	27・8	25・8	26・8
Egg-larval days (Pupal death)	0 mg/g	33	28
	0.01 mg/g	32	25	29	26
Sibling No. 2
③5/13-5/17/2021 Egg collection
Egg-larval days・Pupal days	Leaf	26・7	22・7	26・7	22・7	26・7	26・8	22・7	22・7	26・7	24・7
		27・7	22・7	26・5	23・7	24・7	23・7	23・7	26・7
	0 mg/g	27・8	26・8	26・7	25・7	30・9	26・8	24・9	24・7	27・9
	0.01 mg/g	24・7
	0.1 mg/g	23・8	27・7	29・8	27・9	24・7
Egg-larval days (Pupal death)	0 mg/g	28	29	30	27	29	25
	0.01 mg/g	25
	0.1 mg/g	27	28
Sibling No. 3
⑤5/22-5/26/2021 Egg collection
Egg-larval days・Pupal days	Leaf	28・7	29・7	24・7	23・6	27・7	24・7	23・7	24・7	26・7	28・7
		24・7	27・7	25・7	24・7
	0 mg/g	27・7	34・8	44・8	32・8	25・8	29・8	30・9	30・7	26・7	31・8
		28・7	31・8	38・8	33・8	26・7
	0.01 mg/g	27・7
	0.1 mg/g	29・7	27・8
Egg-larval days (Pupal death)	0.01 mg/g	28
	0.1 mg/g	31	26

## Sheet: Alfuzosin, Forewing
Alfuzosin, Forewing size [mm]
Sibling No. 1
②Leaf	Male	11.945	12.187	11.747	12.073		Female	11.759	12.441	12.858	12.003	12.523	13.021
		11.714	11.83	11.029	11.697			11.998	12.101	12.27	12.938	11.87	12.329
		12.731	11.629	11.997	11.363			12.592	12.442	12.742	12.113	12.81	12.398
		11.122	11.896	11.295	11.546			13.014	12.257	12.851	12.328	12.566
		11.809	12.14	12.31	12.123			11.7	11.772	13.042	11.86	12.31
0 mg/g	Male＋Wrinkled 5	10.181	11.774	11.971
	Female＋Wrinkled 1	11.213	11.389	11.209	8.813	12.141
0.01 mg/g	Male＋Wrinkled 3	11.977	11.467	10.205
	Female＋Wrinkled 1	12.054	10.969
0.1 mg/g	Male＋Wrinkled 1	10.918	10.956	11.158	10.916
	Female＋Wrinkled 1	11.512	12.251	11.435	10.394	11.456	11.886	11.46	12.037
	Sex unkonwn; Wrinkled 1
Sibling No. 2
③Leaf	Male	11.675	12.069	11.284	12.425	11.993		Female	12.061	12.515	13.223	13.152	12.479
		12.203	12.445	12.055	12.058	12.003			12.531	12.843	13.238
0 mg/g	Male＋Wrinkled 1	11.134	11.147	10.448
	Female	10.856	12.025	11.545	11.113
	Sex unkonwn; Wrinkled 1
0.01mg/g	Male	10.457
0.1mg/g	Male＋Wrinkled 2	9.759	10.013
	Female + Wrinkled 1
Sibling No. 3
⑤Leaf	Male	11.525	11.85	11.653		Female	11.654	11.181	11.875	12.873	11.994
		12.037	12.38	11.121			11.58	12.211	12.271
0 mg/g	Male	10.372	10.994	10.184	10.589	10.417
	Female	11.377	11.033	10.316	10.151	10.773	10.934	10.431	10.536	10.877	10.576
0.01 mg/g	Female	10.705
0.1 mg/g	Male + Wrinkled 1
	Female	10.535

## Sheet: Ikarugamycin, Dev
Ikarugamycin, Developmental periods [day]
Sibling No. 1
①9/12-9/16/2021 Egg collection	Leaf	0 mg/g	0.01 mg/g
Number of starting individuals	25	25	25
Number of pupae	25	18	24
Number of eclosion	25	17	24
Number of normal adults	23	14	14
Egg-larval days・Pupal days	Leaf	23・8	24・7	24・7	24・7	22・7	23・7	25・7	25・7	22・7	23・8
		23・7	23・7	25・7	24・7	23・7	24・8	25・7	25・7	24・6	22・7
		23・7	23・7	22・7	22・7	30・7
	0 mg/g	25・9	27・8	27・8	30・8	29・9	23・7	22・7	24・7	22・8	25・9
		25・8	23・8	24・8	24・7	22・8	22・7	24・7
	0.01 ㎎/g	26・8	25・9	26・7	26・7	27・8	28・8	23・7	24・8	24・8	27・6
		26・7	26・7	25・7	22・7	23・7	24・7	24・7	23・7	23・7	24・8
		25・7	24・8	25・7	24・8
Sibling No. 2
②9/16-9/20/2021 Egg collection	Leaf	0 mg/g	0.01 mg/g
Number of starting individuals	20	20	20
Number of pupae	20	15	20
Number of eclosion	20	14	19
Number of normal adults	19	7	12
Egg-larval days・Pupal days	Leaf	22・8	22・7	22・8	26・7	22・8	26・9	25・6	24・7	24・7	24・7
		24・7	22・7	26・8	26・8	22・7	24・7	26・8	23・7	22・8	25・8
	0 mg/g	24・8	30・9	25・9	22・9	21・9	26・10	26・8	22・9	23・8	23・10
		26・10	20・8	23・8	25・8
	0.01 mg/g	25・8	24・7	24・9	25・9	25・9	25・8	27・6	23・8	22・9	24・9
		21・9	25・8	24・9	24・9	26・9	31・10	27・8	23・10	24・9
Sibling No. 3
③9/21-9/25/2021 Egg collection	Leaf	0 mg/g	0.01 mg/g
Number of starting individuals	25	25	25
Number of pupae	25	20	18
Number of eclosion	25	16	16
Number of normal adults	23	6	10
Egg-larval days・Pupal days	Leaf	25・8	20・8	21・7	23・8	24・8	24・9	25・6	20・8	24・8	21・9
		21・7	21・9	23・8	20・8	22・8	24・8	22・8	21・9	24・8	19・7
		19・7	20・8	23・9	24・8	20・8
	0 mg/g	22・10	22・9	22・8	25・8	25・10	24・9	22・9	24・9	27・8	26・9
		24・10	24・10	26・10	25・9	25・9	28・8
	0.01 mg/g	23・9	22・8	23・7	22・8	22・8	25・12	21・9	22・9	22・10	22・8
		21・8	22・10	25・7	21・9	26・9	25・9

## Sheet: Ikarugamycin, Forewing
Ikarugamycin, Forewing size [mm]
Sibling No. 1
①Leaf	Male	11.596	10.778	10.448	11.637	10.977	10.955	11.442	10.752	12.06	11.121
Total 25 individuals	Wrinkled 0	11.066	10.922	10.451	11.241	11.007	11.121
	Female	11.153	12.169	11.685	12.054	11.098	11.441	12.111
	Wrinkled 2
0 mg/g	Male	9.577	10.032	10.655	10.687	10.198	10.181	10.21	10.213	11.349	10.223
Total 17 individuals	Wrinkled 1	11.79
	Female	11.533	11.99	10.273	12.257
	Wrinkled 2
0.01 mg/g	Male	10.224	10.331	10.14	9.714	10.172	10.589	11.192	10.26
Total 23 individuals	Wrinkled 2
	Female	12.719	11.856	10.55	11.823	11.307
	Wrinkled 6
	Eclosing death 2
Sibling No. 2
②Leaf	Male	13.389	13.047	12.985	12.419	13.832	13.082	13.037	13.063	12.723	12.537
Total 20 individuals	Wrinkled 0	13.001	12.744	11.974	13.714	13.163
	Female	13.189	13.084	13.849	13.593
	Wrinkled 1
0 mg/g	Male	11.169	10.815	11.084
Total 14 individuals	Wrinkled 4
	Female	12.363	12.368	13.144	12.479
	Wrinkled 2
	Sex unkonwn 1
0.01 mg/g	Male	11.183	11.827	10.754
Total 20 individuals	Wrinkled 7
	Female	11.7	12.64	12.419	11.948	11.895	11.81	11.892	13.028	11.104	11.535
	Wrinkled 0
Sibling No. 3
③Leaf	Male	12.465	13.043	12.603	11.813	12.865	12.321	12.408	13.045	12.17	12.262
Total 25 individuals	Wrinkled 0
	Female	13.257	13.36	13.802	13.121	13.378	12.907	12.787	11.815	12.86	13.048
	Wrinkled 2	13.715	13.13	13.308
0 mg/g	Male	11.646	11.775
Total 16 individuals	Wrinkled 8
	Female	12.697	11.554	11.799	12.532
	Wrinkled 2
0.01 mg/g	Male	11.331	9.71	11.366	10.848
Total 15 individuals	Wrinkled 4
	Female	10.979	10.59	11.678	11.53	11.707
	Wrinkled 2
